# Supplementary material for: Secreted miR-210-3p, miR-183-5p and miR-96-5p reduce sensitivity to docetaxel in prostate cancer cells
Source: Cell Death Discov. 2023 Dec 8;9:445. doi: 10.1038/s41420-023-01696-4 (PMC10709610; doi:10.1038/s41420-023-01696-4)
Supplement: Supplementary file 2 — Supplementary Tables [file 41420_2023_1696_MOESM2_ESM.xlsx]

## Sheet: Supplementary Table S1
DESeq2 method									edgeR method
miRNA	baseMean	log2FoldChange	lfcSE	stat	pvalue	padj			miRNA	logFC	logCPM	LR	PValue	FDR
hsa-miR-146a-5p	251.443	3.61065	0.700738	5.15263	2.57e-07	3.34e-05			hsa-miR-146a-5p	2.8659	10.3711	13.5707	0.000229739	0.018274
hsa-miR-96-5p	36.7719	2.76768	0.672558	4.11516	3.87e-05	0.00129755			hsa-miR-96-5p	1.98702	7.84803	10.9642	0.000928877	0.0394773
hsa-miR-183-5p	1444.05	2.47152	0.557649	4.43204	9.33e-06	0.000404492			hsa-miR-183-5p	1.80424	12.9599	11.3071	0.000772126	0.0364615
hsa-miR-100-5p	6454.32	2.37269	0.495311	4.7903	1.67e-06	0.000108243			hsa-miR-100-5p	1.78208	15.1577	9.98288	0.00158003	0.0419695
hsa-miR-125b-1-3p	105.559	1.86609	0.383801	4.86214	1.16e-06	0.000100642			hsa-miR-125b-1-3p	1.24522	9.29334	9.00972	0.00268547	0.0469756
hsa-miR-501-3p	229.372	1.78464	0.472679	3.77559	0.000159627	0.00461146			hsa-miR-10a-5p	1.13983	17.1021	9.44592	0.00211619	0.0469756
hsa-miR-10a-5p	24184.5	1.78228	0.385614	4.62193	3.8e-06	0.000197698			hsa-miR-1468-5p	-1.49717	8.84837	12.4809	0.000411138	0.0218417
hsa-miR-99b-5p	2298.24	1.46148	0.400331	3.65067	0.000261556	0.00680044			hsa-miR-454-5p	-1.85412	5.85282	8.97298	0.00274001	0.0469756
hsa-miR-24-3p	894.091	1.44236	0.351117	4.10792	3.99e-05	0.00129755			hsa-miR-451a	-1.97233	10.7387	8.95754	0.00276327	0.0469756
hsa-miR-1290	755.593	1.40304	0.422271	3.3226	0.00089183	0.0210796			hsa-miR-5096	-1.97233	8.16655	13.3532	0.000257985	0.018274
hsa-miR-30a-5p	2160.98	1.32399	0.422761	3.13178	0.00173753	0.0322684			hsa-miR-142-3p	-2.11273	6.73725	9.06838	0.00260067	0.0469756
hsa-miR-1246	3068.89	1.29518	0.409426	3.16339	0.00155941	0.0311882			hsa-miR-1285-5p	-2.12833	6.22598	10.4833	0.00120461	0.0419695
hsa-miR-151a-3p	2357.17	1.02673	0.337437	3.04275	0.00234429	0.0406343			hsa-miR-144-5p	-2.18071	8.12173	10.152	0.00144142	0.0419695
hsa-miR-451a	213.976	-1.31991	0.439038	-3.00638	0.0026438	0.0429618			hsa-miR-139-5p	-2.28831	5.21333	10.0513	0.00152242	0.0419695
hsa-miR-141-3p	198.381	-1.88016	0.591094	-3.18081	0.00146865	0.0311882			hsa-miR-200c-3p	-2.29109	6.72382	14.8422	0.000116889	0.0124194
hsa-miR-8058	6.02121	-29.9817	4.0591	-7.38628	1.51e-13	3.93e-11			hsa-miR-1273f	-2.36488	6.5185	16.0576	6.1444e-05	0.00870456
									hsa-miR-3065-3p	-2.50859	5.84065	9.54942	0.00200013	0.0469756
									hsa-miR-203a-3p	-2.63263	5.16578	13.0034	0.000310919	0.0188772
									hsa-miR-136-5p	-2.63814	4.66892	9.12521	0.00252111	0.0469756
									hsa-miR-541-5p	-2.72863	5.78598	10.7112	0.00106488	0.0411432
									hsa-miR-4448	-2.76645	6.72741	9.85589	0.00169289	0.0423223
									hsa-miR-147b	-2.97412	6.56355	9.28283	0.00231312	0.0469756
									hsa-miR-5100	-3.85984	4.55473	10.1125	0.00147269	0.0419695
									hsa-miR-205-5p	-5.55012	4.40958	21.5069	3.52556e-06	0.000749181
									hsa-miR-8058	-8.66184	5.01381	39.1875	3.84994e-10	1.63622e-07

## Sheet: Supplementary Table S2
DESeq2 method									edgeR method
miRNA	baseMean	log2FoldChange	lfcSE	stat	pvalue	padj			miRNA	logFC	logCPM	LR	PValue	FDR
hsa-miR-146a-5p	341.914	3.83486	0.595512	6.43959	1.19793e-10	4.98341e-08			hsa-miR-8058	7.41558	6.00931	11.5738	0.000668868	0.0172148
hsa-miR-141-3p	82.3447	-2.20408	0.574317	-3.83775	0.000124166	0.0129132			hsa-miR-146a-5p	3.63914	11.8273	37.1352	1.10215e-09	4.58493e-07
hsa-miR-5096	25.3514	-3.46908	0.846634	-4.09749	4.17647e-05	0.00767144			hsa-miR-192-5p	-1.30887	12.8217	10.5543	0.00115915	0.0253793
hsa-miR-4448	11.4493	-5.87124	1.45619	-4.03192	5.53229e-05	0.00767144			hsa-miR-877-5p	-1.7899	9.74164	10.4069	0.00125547	0.0261137
									hsa-miR-1260a	-2.34624	7.62681	11.8386	0.000580157	0.0172148
									hsa-miR-141-3p	-2.46657	9.75363	18.0094	2.19819e-05	0.00114306
									hsa-miR-3065-3p	-2.52533	5.98783	9.32994	0.0022544	0.0426287
									hsa-miR-200c-3p	-2.64131	6.74104	12.8204	0.000342853	0.0118856
									hsa-miR-1260b	-2.73173	7.56766	15.1545	9.90642e-05	0.00412107
									hsa-miR-4454	-2.97895	6.74137	14.3763	0.000149672	0.00566034
									hsa-miR-1273f	-3.00459	6.82492	11.48	0.000703491	0.0172148
									hsa-miR-619-5p	-3.23828	6.84542	15.6169	7.75595e-05	0.00358497
									hsa-miR-1276	-3.29498	4.76263	9.24238	0.00236477	0.0427715
									hsa-miR-205-5p	-3.42406	4.90301	9.9495	0.00160893	0.0318722
									hsa-miR-5096	-3.85475	8.18613	30.3604	3.5878e-08	4.97509e-06
									hsa-miR-133a-3p	-3.97506	7.26066	11.1244	0.00085198	0.0196902
									hsa-miR-3168	-4.01974	4.95006	11.5934	0.000661859	0.0172148
									hsa-miR-1273g-3p	-4.19904	7.45127	19.7422	8.86214e-06	0.000614442
									hsa-miR-5095	-4.20536	5.65868	20.6277	5.57837e-06	0.000464121
									hsa-miR-184	-6.08936	10.7864	11.9999	0.000532027	0.0170249
									hsa-miR-149-3p	-6.1512	4.8576	18.5893	1.62129e-05	0.000963511
									hsa-miR-4448	-7.02388	7.25321	33.4237	7.41137e-09	1.54156e-06
									hsa-miR-7975	-7.93749	9.03192	26.4597	2.69098e-07	2.79862e-05

## Sheet: Supplementary Table S3
miR-96-5p				miR-183-5p				miR-210-3p
Target Gene	Entrez gene ID			Target Gene	Entrez Gene ID			Target Gene	Entrez gene ID
FOXO1	2308			FOXO1	2308			ELK3	2004
MITF	4286			KIF2A	3796			SDHD	6392
CDKN1A	1026			BTRC	8945			MIB1	57534
FOXO3	2309			PDCD4	27250			IGFBP3	3486
KRAS	3845			PDCD6	10016			HMGCS1	3157
REV1	51455			AKAP12	9590			CDK10	8558
CAMTA1	23261			RTN4	57142			INSIG1	3638
CDON	50937			TWNK	56652			XPA	7507
MGST1	4257			HLA-A	3105			PKIA	5569
ZYX	7791			IGF1R	3480			EFNA3	1944
ZMIZ1	57178			TXNIP	10628			BNIP3	664
GTF2A1	2957			TNRC6B	23112			RPL22	6146
RELA	5970			NOTCH2	4853			ISCU	23479
PON2	5445			SENP1	29843			MITF	4286
HMGCS1	3157			PHF14	9678			NIPBL	25836
APPL1	26060			ZC3H18	124245			ACVR1B	91
XIAP	331			UBE2Z	65264			HOXA3	3200
DDIT3	1649			RPL23	9349			CHD9	80205
ARHGEF2	9181			USP8	9101			MRE11	4361
PPP1R12A	4659			GATA6	2627			PTPN1	5770
TAOK1	57551			SLC5A3	6526			UBA1	7317
EFNB2	1948			ITPKB	3707			DOCK7	85440
YWHAG	7532			ITGA5	3678			DDAH1	23576
ATXN1	6310			DOCK1	1793			MID1IP1	58526
PRKCE	5581			NEO1	4756
OTULIN	90268			RACK1	10399
EEF1A1	1915			UCHL3	7347
MOXD1	26002			USP19	10869
ITPR3	3710			HYOU1	10525
ALKBH5	54890			ABRAXAS2	23172
DYNC1H1	1778			WNK1	65125
PGAM1	5223			STK40	83931
FLII	2314			NIPBL	25836
ACTN4	81			LARP1	23367
HNRNPA1	3178			RDH11	51109
RASA1	5921			UQCRC1	7384
GSK3B	2932			HINT1	3094
SNAI2	6591			USP22	23326
IGF1R	3480			RC3H2	54542
ATXN1L	342371			INSIG1	3638
SPPL2A	84888			FNTB	2342
PFN1	5216			HIPK2	28996
PODXL	5420			THOC2	57187
DDAH1	23576			GSK3B	2932
CPE	1363			SNAI2	6591
NOTCH2	4853			NFIL3	4783
KDM5A	5927			FBXO32	114907
ACY1	95			MDM4	4194
CTSB	1508			MPRIP	23164
TP53INP1	94241			NR3C1	2908
TIMP1	7076			PPP2CB	5516
S100A16	140576			PTPA (PPP2R4)	5524
SH3BGRL3	83442			SMG1	23049
ZFP36L1	677			SUCO	51430
IL31RA	133396			ARF3	377
				SPPL2A	84888
				KRAS	3845
				EIF4A2	1974
				TMED7	51014
				YY1	7528
				MORF4L1	10933
				DDAH1	23576
				TMEM170B	100113407
				MKL2	57496
				RPS15A	6210
				SERF1A	8293
				XIAP	331
				AKAP13	11214
				C16orf45	89927
				DBT	1629
				ERBIN	55914
				ACY1	95
				TEX9	374618
				MIPOL1	145282
				CTSB	1508
				UVRAG	7405
				ZFP36L1	677
